# Supplementary material for: Self-Perceived Fitness in Young Athletes: Associations with Anthropometric Markers and Lipid Profile as Cardiometabolic Risk Factors—COR-SCHOOL Study
Source: J Funct Morphol Kinesiol. 2025 May 14;10(2):175. doi: 10.3390/jfmk10020175 (PMC12101379; doi:10.3390/jfmk10020175)
Supplement: Supplementary file 1 [file jfmk-10-00175-s001.zip]

Archive with 1 entries (1 files):
- jfmk-3613466-supplementary.pdf
